# Supplementary material for: Detection of Counterfeit Perfumes by Using GC-MS Technique and Electronic Nose System Combined with Chemometric Tools
Source: Micromachines (Basel). 2023 Feb 24;14(3):524. doi: 10.3390/mi14030524 (PMC10052770; doi:10.3390/mi14030524)
Supplement: Supplementary file 1 [file micromachines-14-00524-s001.zip]

Archive with 1 entries (1 files):
- micromachines-2189447-supplementary.pdf
